# Supplementary material for: The Awareness of Pulmonologists and Patients with Respiratory Diseases about the Impact of Air Pollution on Health in Poland
Source: J Clin Med. 2021 Jun 12;10(12):2606. doi: 10.3390/jcm10122606 (PMC8231647; doi:10.3390/jcm10122606)
Supplement: Supplementary file 1 [file jcm-10-02606-s001.zip]

Archive with 1 entries (1 files):
- jcm-1198433-supplementary.pdf
